# Supplementary material for: Reporting Standards and Quality Assurance Methods for Pancreatoduodenectomy in Randomised Controlled Trials: A Structured Narrative Review
Source: J Clin Med. 2026 Mar 23;15(6):2455. doi: 10.3390/jcm15062455 (PMC13028529; doi:10.3390/jcm15062455)
Supplement: Supplementary file 1 [file jcm-15-02455-s001.zip]

Archive with 1 entries (1 files):
- jcm-4142481-supplementary.pdf
